# Supplementary material for: Effects of Physical Exercise on MuRF-1/TRIM63 mRNA Expression in Humans: A Systematic Review
Source: Genes (Basel). 2025 Jan 26;16(2):153. doi: 10.3390/genes16020153 (PMC11855204; doi:10.3390/genes16020153)
Supplement: Supplementary file 1 [file genes-16-00153-s001.zip]

Archive with 2 entries (2 files):
- genes-3412773-Table S1.pdf
- genes-3412773-Tables.pdf
